# Supplementary material for: Recruitment, Infiltration, and Cytotoxicity of HLA-Independent Killer Lymphocytes in Three-Dimensional Melanoma Models
Source: Cancers (Basel). 2021 May 11;13(10):2302. doi: 10.3390/cancers13102302 (PMC8151151; doi:10.3390/cancers13102302)
Supplement: Supplementary file 1 [file cancers-13-02302-s001.zip]

Archive with 8 entries (6 files):
- revised supp/
- revised supp/figure_supplementary.eps
- revised supp/Movies/
- revised supp/Movies/VideoS1-Control.avi
- revised supp/Movies/VideoS2-CIK.avi
- revised supp/Movies/VideoS3-NK92.avi
- revised supp/Movies/VideoS4-Control.avi
- revised supp/Movies/VideoS5-NK92.avi
